# Supplementary material for: Histone deacetylase 7 mediates lipopolysaccharide-inducible mitochondrial fission in macrophages
Source: J Cell Sci. 2025 Oct 10;138(19):jcs264376. doi: 10.1242/jcs.264376 (PMC12539210; doi:10.1242/jcs.264376)
Supplement: Table S1. List of 104 proteins that were specifically identified in streptavidin pulldowns for HDAC7-TurboID (versus NKG7-TurboID and empty vector-TurboID) in all three biological replicate experiments. [file joces-138-264376-TableS1.xlsx]

## Sheet: HDAC7 interaction partners
Gene abbreviation	Protein abbreviation	Name	Accession	% Cov (95)	# Peptides/Experiment (Mean)
ZYX	ZYX	Zyxin	Q15942	63.11	34
INPP5D	SHIP1	Phosphatidylinositol 3,4,5-trisphosphate 5-phosphatase 1	Q92835	20.44	17
HCLS1	HS1	Hematopoietic lineage cell-specific protein	P14317	28.19	14
TRIM25	TRIM25	E3 ubiquitin/ISG15 ligase TRIM25	Q14258	23.02	15
DPYSL2	DRP-2	Dihydropyrimidinase-related protein 2	Q16555	39.69	10
GSN	GSN	Gelsolin	P06396	26.47	11
PLIN3	TIP47	Perilipin-3	O60664	40.09	9
LCP1	LCP1	Plastin-2	P13796	22.65	12
PTPN6	SHP-1	Tyrosine-protein phosphatase non-receptor type 6	P29350	22.35	9
MYO1E	Myo1E	Unconventional myosin-Ie	Q12965	9.84	10
ASAP1	ASAP1	Arf-GAP with SH3 domain, ANK repeat and PH domain-containing protein 1	Q9ULH1	10.81	10
EIF4B	eIF4B	Eukaryotic translation initiation factor 4B	P23588	19.97	6
DBNL	DBNL	Drebrin-like protein	Q9UJU6	26.05	7
UPF1	UPF1	Regulator of nonsense transcripts 1	Q92900	9.12	5
FERMT3	KINDLIN-3	Fermitin family homolog 3	Q86UX7	22.04	9
SMAP2	STOML2	Stromal membrane-associated protein 2	Q8WU79	21.21	8
CDV3	CDV3	Protein CDV3 homolog	Q9UKY7	49.22	4
STK10	STK10	Serine/threonine-protein kinase 10	O94804	7.75	5
LASP1	LASP1	LIM and SH3 domain protein 1	Q14847	19.92	6
CAPG	CAPG	Macrophage-capping protein	P40121	23.56	7
RASA1	RASA1	Ras GTPase-activating protein 1	P20936	7.64	6
CD2AP	CD2AP	CD2-associated protein	Q9Y5K6	13.46	8
VARS	VARS	Valine--tRNA ligase	P26640	7.91	6
PDLIM5	PDLIM5	PDZ and LIM domain protein 5	Q96HC4	18.62	4
	FLJ45252	Uncharacterized protein FLJ45252	Q6ZSR9	27.04	4
MTSS1	MTSS1	Metastasis suppressor protein 1	O43312	11.39	6
RPAP3	RPAP3	RNA polymerase II-associated protein 3	Q9H6T3	14.59	6
EEF2	eEF2	Elongation factor 2	P13639	8.74	4
PDLIM7	PDLIM7	PDZ and LIM domain protein 7	Q9NR12	26.7	5
CORO1C	CORO1C	Coronin-1C	Q9ULV4	12.24	5
ARHGEF7	β-PIX	Isoform 5 of Rho guanine nucleotide exchange factor 7	Q14155-5	11.49	4
AAK1	AAK1	AP2-associated protein kinase 1	Q2M2I8	9.05	5
AGFG1	AGFG1	Arf-GAP domain and FG repeat-containing protein 1	P52594	11.74	6
ARCN1	δ-COP	Coatomer subunit delta	P48444	14.68	4
ADRBK1	GRK2	Beta-adrenergic receptor kinase 1	P25098	7.69	6
GSPT1	eRF3a	Isoform 3 of Eukaryotic peptide chain release factor GTP-binding subunit ERF3A	P15170-3	7.85	9
PCBP2	PCBP2	Poly(rC)-binding protein 2	Q15366	14.79	4
MSN	MSN	Moesin	P26038	9.53	5
SNX9	SNX9	Sorting nexin-9	Q9Y5X1	13.11	5
CNN2	CNN2	Calponin-2	Q99439	17.8	5
PRDX1	PRDX1	Peroxiredoxin-1	Q06830	15.58	3
PKM	PKM	Pyruvate kinase PKM	P14618	11.86	3
EFHD2	EFHD2	EF-hand domain-containing protein D2	Q96C19	14.58	4
ARHGDIB	RhoGDI2	Rho GDP-dissociation inhibitor 2	P52566	23.38	3
ABCF1	ABCF1	ATP-binding cassette sub-family F member 1	Q8NE71	6.39	2
TNS3	TNS3	Tensin-3	Q68CZ2	5.74	3
PICALM	PICALM	Phosphatidylinositol-binding clathrin assembly protein	Q13492	8.74	3
SRP54	SRP54	Signal recognition particle 54 kDa protein	P61011	7.94	3
HSPA5	GRP78	78 kDa glucose-regulated protein	P11021	7.49	4
LRRFIP1	LRRFIP1	Leucine-rich repeat flightless-interacting protein 1	Q32MZ4	5.82	3
IST1	IST1	IST1 homolog	P53990	14.84	2
VIM	VIM	Vimentin	P08670	7.08	3
NECAP2	ECA2	Adaptin ear-binding coat-associated protein 2	Q9NVZ3	15.59	2
ESYT1	E-Syt1	Extended synaptotagmin-1	Q9BSJ8	3.35	1
PDAP1	PDAP1	28 kDa heat- and acid-stable phosphoprotein	Q13442	16.02	2
EDC3	EDC3	Enhancer of mRNA-decapping protein 3	Q96F86	7.28	3
IRAK4	IRAK4	Interleukin-1 receptor-associated kinase 4	Q9NWZ3	7.39	1
SMAP1	STOML1	Stromal membrane-associated protein 1	Q8IYB5	5.35	2
RPL9	RPL9	60S ribosomal protein L9	Q5IFJ7	23.96	2
EIF4G2	eIF4G2	Eukaryotic translation initiation factor 4 gamma 2	P78344	2.21	4
ETF1	eRF1	Eukaryotic peptide chain release factor subunit 1	P62495	8.47	2
MAP4	MAP4	Microtubule-associated protein 4	P27816	2.87	2
CFL1	CFL1	Cofilin-1	P23528	15.06	2
TACC2	TACC2	Transforming acidic coiled-coil-containing protein 2	O95359	1.8	2
DNM1L	DRP1	Dynamin-1-like protein	O00429	6.66	2
CBL	CBL	E3 ubiquitin-protein ligase CBL	P22681	3.31	2
IGBP1	IGBP1	Immunoglobulin-binding protein 1	P78318	7.67	3
ACOT1	ACOT1	Acyl-coenzyme A thioesterase 1	Q86TX2	8.79	2
FAM129B	FAM129B	Niban-like protein 1	Q96TA1	4.29	2
FHOD1	FHOD1	FH1/FH2 domain-containing protein 1	Q9Y613	3.61	2
CHMP4B	CHMP4B	Charged multivesicular body protein 4b	Q9H444	7.14	2
MYL6	MYL6	Myosin light polypeptide 6	P60660	10.6	1
LCP2	SLP-76	Lymphocyte cytosolic protein 2	Q13094	5.25	2
SH3KBP1	CIN85	SH3 domain-containing kinase-binding protein 1	Q96B97	2.86	1
CLIC1	CLIC1	Chloride intracellular channel protein 1	O00299	7.47	1
ARPC2	ARPC2	Actin-related protein 2/3 complex subunit 2	O15144	9.33	1
HMHA1	HMHA1	Minor histocompatibility protein HA-1	Q92619	2.91	1
LAT2	LAT2	Linker for activation of T-cells family member 2	Q9GZY6	6.17	1
RPS6KA1	RSK1	Ribosomal protein S6 kinase alpha-1	Q15418	2.18	1
KTN1	KTN1	Kinectin	Q86UP2	0.88	2
ARHGAP15	ARHGAP15	Rho GTPase-activating protein 15	Q53QZ3	1.9	3
G6PD	G6PD	Glucose-6-phosphate 1-dehydrogenase	P11413	3.11	1
SUGT1	SGO2	Suppressor of G2 allele of SKP1 homolog	Q9Y2Z0	6.3	1
NUDC	NUDC	Nuclear migration protein nudC	Q9Y266	4.53	1
SWAP70	SWAP70	Switch-associated protein 70	Q9UH65	1.71	1
MTRR	MTRR	Methionine synthase reductase	Q9UBK8	2.21	1
ITSN2	ITSN2	Intersectin-2	Q9NZM3	1.12	1
EIF2A	eIF2A	Eukaryotic translation initiation factor 2A	Q9BY44	2.56	1
WIBG	MAGOHB	Partner of Y14 and mago	Q9BRP8	6.37	1
TANK	TANK	TRAF family member-associated NF-kappa-B activator	Q92844	5.18	1
LZIC	LZIC	Protein LZIC	Q8WZA0	11.58	1
WDFY1	WDFY1	WD repeat and FYVE domain-containing protein 1	Q8IWB7	3.9	1
RABGAP1L	TBC1D4	Rab GTPase-activating protein 1-like	Q5R372	2.7	1
CDC37	CDC37	Hsp90 co-chaperone Cdc37	Q16543	5.56	1
PEA15	PEA-15	Astrocytic phosphoprotein PEA-15	Q15121	14.62	2
NCF4	NCF4	Neutrophil cytosol factor 4	Q15080	3.54	1
GNB2L1	RACK1	Guanine nucleotide-binding protein subunit beta-2-like 1	P63244	5.05	1
RAP1A	RAP1A	Ras-related protein Rap-1A	P62834	6.52	1
CAPZB	CAPZB	F-actin-capping protein subunit beta	P47756	3.61	1
S100A11	S100A11	Protein S100-A11	P31949	15.24	1
NR3C1	GR	Glucocorticoid receptor	P04150	2.32	2
AHSA1	AHA1	Activator of 90 kDa heat shock protein ATPase homolog 1	O95433	6.51	1
CORO1B	CORO1B	Coronin-1B	Q9BR76	2.04	1
YWHAH	YWHAH	14-3-3 protein eta	Q04917	3.25	1
This list represents the 104 proteins that were specifically identified in streptavidin pulldowns for HDAC7-TurboID (versus NKG7-TurboID and empty vector-TurboID) in all three biological replicate experiments.
% Cov indicates the percentage of matching amino acids from identified peptides having confidence greater than or equal to 95% divided by the total number of amino acids in the sequence.
# peptides indicates the mean number of peptides identified in each of the three experiments.
